# Supplementary material for: High-Fructose Diet and Chronic Unpredictable Stress Modify Each Other’s Neurobehavioral Effects in Female Rats
Source: Int J Mol Sci. 2024 Oct 31;25(21):11721. doi: 10.3390/ijms252111721 (PMC11546065; doi:10.3390/ijms252111721)
Supplement: Supplementary file 1 [file ijms-25-11721-s001.zip]

Archive with 1 entries (1 files):
- ijms-3259606-supplementary.pdf
